# Supplementary material for: Characterizing the transmission dynamics of Trypanosoma cruzi in Triatoma sanguisuga collected from dog kennels in southern Texas
Source: Parasit Vectors. 2025 Jul 15;18:284. doi: 10.1186/s13071-025-06917-6 (PMC12261653; doi:10.1186/s13071-025-06917-6)
Supplement: Supplementary file 1 — Supplementary material 1: Table S1. Metadata of Triatoma sanguisuga samples collected in this study. [file 13071_2025_6917_MOESM1_ESM.xlsx]

## Sheet: Sheet1
ID_DNA	T.cruzi infection	Sex	Location	Latitude	Longitude	ct	Equiv. Par/mL	Mini-exon	CyTb	Sequence
T1	Negative	Female	Bulverde	29.7581	-98.5093	NA	NA	Negative
T2	Negative	Female	Bulverde	29.7581	-98.5093	NA	NA	Negative
T3	Negative	Male	Bulverde	29.7581	-98.5093	NA	NA	Negative
T4	Negative	Female	Bulverde	29.7581	-98.5093	NA	NA	Negative
T5	Negative	Male	Bulverde	29.7581	-98.5093	NA	NA	Negative
T6	Negative	Female	Bulverde	29.7581	-98.5093	NA	NA	Negative
T7	Positive	Male	Spring Branch	29.5239	-98.3154	21.5	4.16428e+06	Positive
T8	Positive	Female	Bulverde	29.7581	-98.5093	31.82	926.39	Positive
T9	Positive	Male	Spring Branch	29.5239	-98.3154	15.69	4.74219e+08	Positive
T10	Positive	Male	Spring Branch	29.5239	-98.3154	13.52	2.78001e+09	Positive
T11	Positive	Male	Spring Branch	29.5239	-98.3154	13.3	3.32595e+09	Positive	barcode12-25	KY305712.1
T12	Positive	Male	Spring Branch	29.5239	-98.3154	9.67	6.40837e+10	Positive	barcode20-25	KY305712.1
T13	Positive	Male	Spring Branch	29.5239	-98.3154	23.68	704584	Positive	barcode28-25	KY305712.1
T14	Positive	Male	Spring Branch	29.5239	-98.3154	17.35	1.22582e+08	Positive	barcode36-25	KY305712.1
T15	Positive	Male	Spring Branch	29.5239	-98.3154	22.66	1.61793e+06	Positive	barcode44-25	KY305712.1
T16	Positive	Female	Spring Branch	29.5239	-98.3154	14.65	1.10684e+09	Positive	barcode52-25	KY305712.1
T17	Positive	Male	Spring Branch	29.5239	-98.3154	12.66	5.60328e+09	Positive	barcode60-25	KY305712.1
T18	Positive	Male	Spring Branch	29.5239	-98.3154	13.74	2.32369e+09	Positive	barcode68-25	KY305712.1
T19	Positive	Male	Bulverde	29.7581	-98.5093	14.47	1.28173e+09	Positive	barcode76-25	KY305712.1
T20	Positive	Male	Bulverde	29.7581	-98.5093	26.62	64168.9	Positive
T21	Positive	Male	Bulverde	29.7581	-98.5093	14	1.87997e+09	Positive
T22	Positive	Male	Bulverde	29.7581	-98.5093	27.21	39673	Positive
T23	Positive	Male	Bulverde	29.7581	-98.5093	25.69	136929	Positive
T24	Negative	Male	Bulverde	29.7801	-98.3957	NA	NA	Negative
T25	Positive	Male	Bulverde	29.7801	-98.3957	27.46	32360	Positive
T26	Positive	Female	Bulverde	29.7801	-98.3957	21.64	3.71524e+06	Positive
T27	Positive	Male	Bulverde	29.7581	-98.5093	14.11	1.71877e+09	Positive	barcode05-25	KY305712.1
T28	Positive	Male	Bulverde	29.7581	-98.5093	14.5	1.25077e+09	Positive	barcode13-25	KY305712.1
T29	Positive	Male	Bulverde	29.7581	-98.5093	26.08	99645.3	Positive	barcode21-25	KY305712.1
T30	Positive	Female	Bulverde	29.7581	-98.5093	29.36	6878.71	Negative	barcode29-25	KY305712.1
T31	Positive	Female	Bulverde	29.7581	-98.5093	23.12	1.1121e+06	Positive	barcode37-25	KY305712.1
T32	Positive	Female	Bulverde	29.7581	-98.5093	13.21	3.57907e+09	Positive	barcode45-25	KY305712.1
T33	Positive	Female	Bulverde	29.7581	-98.5093	19.36	2.38226e+07	Positive	barcode53-25	KY305712.1
T34	Positive	Male	Bulverde	29.7581	-98.5093	16.1	3.39516e+08	Positive	barcode61-25	KY305712.1
T35	Positive	Female	Bulverde	29.7581	-98.5093	14.71	1.05402e+09	Positive	barcode69-25	KY305712.1
T36	Positive	Male	Bulverde	29.7581	-98.5093	13.17	3.69767e+09	Positive
T37	Positive	Female	Bulverde	29.7581	-98.5093	15.63	4.97985e+08	Positive
T38	Positive	Male	Bulverde	29.7581	-98.5093	15.06	7.9244e+08	Positive
T39	Positive	Male	Bulverde	29.7581	-98.5093	14.45	1.30279e+09	Positive
T40	Positive	Female	Bulverde	29.7581	-98.5093	24.2	461190	Positive
T41	Positive	Male	Bulverde	29.7581	-98.5093	27.16	41323.1	Negative
T42	Positive	Male	Bulverde	29.7581	-98.5093	26.86	52768.8	Negative
T43	Positive	Male	Bulverde	29.7581	-98.5093	24.77	289821	Positive
T44	Positive	Male	Bulverde	29.7581	-98.5093	23.57	770667	Negative
T45	Positive	Male	Bulverde	29.7581	-98.5093	19.04	3.09209e+07	Positive
T46	Positive	Male	Bulverde	29.7581	-98.5093	16.51	2.43076e+08	Positive
T47	Positive	Male	Bulverde	29.7581	-98.5093	19.29	2.52212e+07	Positive
T48	Positive	Male	Bulverde	29.7581	-98.5093	14.4	1.35698e+09	Positive
