# Supplementary material for: Characterizing the transmission dynamics of Trypanosoma cruzi in Triatoma sanguisuga collected from dog kennels in southern Texas
Source: Parasit Vectors. 2025 Jul 15;18:284. doi: 10.1186/s13071-025-06917-6 (PMC12261653; doi:10.1186/s13071-025-06917-6)
Supplement: Supplementary file 2 — Supplementary material 2: Table S2. Read counts for 12S rRNA gene. [file 13071_2025_6917_MOESM2_ESM.xlsx]

## Sheet: Species_by_Barcode_Reads_Table_
species	barcode01	barcode02	barcode03	barcode04	barcode09	barcode10	barcode11	barcode12	barcode17	barcode18	barcode19	barcode20	barcode25	barcode26	barcode27	barcode28	barcode33	barcode34	barcode35	barcode36	barcode41	barcode42	barcode43	barcode44	barcode49	barcode50	barcode51	barcode52	barcode57	barcode58	barcode59	barcode60	barcode65	barcode66	barcode67	barcode68	barcode73	barcode74	barcode75	barcode76	barcode81	barcode82	barcode83	barcode84	barcode89	barcode90	barcode91	barcode92
Infection	Negative	Negative	Negative	Negative	Negative	Negative	Positive	Positive	Positive	Positive	Positive	Positive	Positive	Positive	Positive	Positive	Positive	Positive	Positive	Positive	Positive	Positive	Positive	Positive	Positive	Positive	Positive	Positive	Positive	Positive	Positive	Positive	Positive	Positive	Positive	Positive	Positive	Positive	Positive	Positive	Positive	Positive	Positive	Positive	Positive	Positive	Positive	Positive
Alces alces isolate Kazakhstan	0	0	0	0	0	0	0	0	0	0	0	0	0	0	0	0	0	0	0	0	0	0	0	0	0	0	0	0	0	0	1	0	0	0	0	0	0	0	0	0	0	0	0	0	0	0	0	0
Canis lupus	280	12889	222920	5410	7	642257	7277	27222	2	1025	10072	936072	5	20885	3380	44473	4	1401	298	54390	77	2984	5	193328	5	4	52474	5530	42	465	23843	124620	1602	11770	8626	784562	251	96	1665	783595	7	6084	2488	172429	942	6	204	43006
Bison bison	0	0	6	0	0	0	0	0	0	0	0	0	0	0	0	2	0	0	0	0	0	0	0	0	0	0	0	0	0	0	288	0	0	0	0	0	0	0	0	1	0	0	0	0	0	0	0	0
Bos taurus	0	1	70058	7	1	2	0	1	0	0	0	2	0	1	0	3937	0	0	0	1	0	0	1	1	0	1	0	0	0	3	134206	0	0	1	0	14	0	0	148	920	1	1	960	151	1	1	81	10
Bubalus bubalis	0	0	1	0	0	0	0	0	0	0	0	0	0	0	0	0	0	0	0	0	0	0	0	0	0	0	0	0	0	0	748	0	0	0	0	0	0	0	0	0	0	0	0	0	0	0	0	0
Callospermophilus lateralis	0	0	0	0	0	0	0	0	0	0	0	0	0	0	0	0	0	0	0	0	0	0	0	0	0	0	0	0	0	0	0	0	0	0	0	0	2	0	0	0	0	0	0	0	0	0	0	0
Canis latrans	1	131	3208	73	0	6499	95	300	0	10	151	10614	0	322	28	510	0	24	4	604	0	30	0	2088	0	0	723	52	0	7	1418	1648	24	101	98	7550	4	3	33	8435	0	81	33	1808	15	0	0	482
Canis lupus	280	12889	222920	5410	7	642257	7277	27222	2	1025	10072	936072	5	20885	3380	44473	4	1401	298	54390	77	2984	5	193328	5	4	52474	5530	42	465	23843	124620	1602	11770	8626	784562	251	96	1665	783595	7	6084	2488	172429	942	6	204	43006
Capra hircus isolate V07-146	0	0	4	0	0	0	0	0	0	0	0	0	0	0	0	1	0	0	0	0	0	0	0	0	0	0	0	0	0	0	1	0	0	0	0	0	0	0	0	0	0	0	0	0	0	0	0	0
Cynomys ludovicianus	0	0	0	0	0	0	0	0	0	0	0	0	0	0	0	0	0	0	0	0	0	0	0	0	0	0	0	0	0	0	0	0	0	0	0	0	366	0	0	0	0	0	0	0	0	0	0	0
Dasypus novemcinctus	0	0	0	0	0	0	0	0	0	0	0	0	0	0	0	0	0	0	0	0	0	0	0	0	0	0	0	1	0	0	0	0	0	0	6282	0	47	0	11	0	0	0	0	0	0	0	0	0
Didelphis virginiana	0	0	0	0	0	0	0	0	0	0	0	0	0	0	0	0	0	0	0	0	0	0	0	0	0	0	0	0	0	0	0	0	0	0	0	9	0	0	0	0	0	0	0	0	0	0	0	0
Felis catus	0	0	0	0	92	0	0	0	0	0	0	0	0	0	0	0	0	0	0	0	0	0	0	0	0	0	0	0	0	0	0	0	0	0	0	0	0	1547	0	0	0	0	0	0	0	0	0	0
Homo sapiens	3113	0	21	11	111	98	1	1804	83	6	199	178	366	1	5	158	911	19	290	9	998	347	166	423	209	0	3660	0	61	124	1629	69	0	5283	0	139	188	725	192	23	8739	0	747	38	250	0	68	1
Mephitis mephitis voucher YP2994	0	0	0	0	0	0	0	0	0	0	0	101	0	0	0	0	0	0	0	0	0	0	0	0	0	13	0	0	0	0	0	0	0	0	0	87	0	0	0	0	0	0	0	0	0	0	0	0
Mustela nivalis voucher YP1	0	0	0	0	0	0	0	0	0	0	0	0	0	0	0	0	0	0	0	0	0	0	0	0	0	0	0	0	0	0	1	0	0	0	0	0	0	0	0	0	0	0	0	0	0	0	0	0
Odocoileus virginianus	751	0	1716	1	0	1	0	0	0	0	0	0	0	0	0	0	0	0	0	0	0	0	0	0	0	0	0	0	0	0	510	0	0	0	0	0	0	0	0	0	18	0	0	10	0	0	0	0
Ovis aries	0	0	2	0	0	0	0	0	0	0	5	0	0	0	0	1	0	0	0	0	0	0	0	0	0	0	0	0	0	0	0	0	0	0	0	0	0	0	0	0	0	0	0	0	0	0	0	0
Ovis canadensis	0	0	34	0	0	0	0	0	0	0	125	0	0	0	0	23	0	0	0	0	0	0	0	0	0	0	0	0	0	0	0	0	0	0	0	0	0	0	0	0	0	0	0	0	0	0	0	0
Ovis dalli	0	0	752	0	0	0	0	0	0	0	353	1	0	0	0	299	0	0	0	0	0	0	0	0	0	0	0	0	0	0	1	0	0	0	0	0	0	0	0	0	0	0	0	0	0	0	0	0
Perdix perdix	0	0	1	0	0	0	0	0	0	0	0	0	0	0	0	0	0	0	0	0	0	0	0	0	0	0	0	0	0	0	0	0	0	0	0	0	0	0	0	0	0	0	0	0	0	0	0	0
Phasianus colchicus	0	0	3	0	0	0	0	0	0	0	0	0	0	0	0	0	0	0	0	0	0	0	0	0	0	0	0	0	0	0	1	0	0	0	0	0	0	0	0	0	0	0	0	0	0	0	0	0
Procyon lotor	0	0	0	0	0	0	0	0	0	0	0	0	0	0	0	0	0	0	0	0	0	0	0	0	0	0	904	0	0	0	1076	0	0	0	0	0	0	0	0	0	0	0	0	0	0	0	0	1
Rangifer tarandus	0	0	1	0	0	0	0	0	0	0	0	0	0	0	0	0	0	0	0	0	0	0	0	0	0	0	0	0	0	0	0	0	0	0	0	0	0	0	0	0	0	0	0	0	0	0	0	0
Sciurus carolinensis voucher USNM570626	0	0	0	0	0	0	0	0	0	0	0	0	0	0	0	300	0	0	0	0	0	0	0	0	0	0	0	0	0	0	0	0	0	0	0	0	0	0	0	0	0	0	0	0	0	0	0	0
Sus scrofa	0	0	8246	5	0	0	0	652	0	0	161	1	0	0	0	435	0	0	0	0	269	0	0	0	0	0	809	0	0	199	13061	0	0	0	0	0	0	0	32	64	0	0	0	35	0	0	0	4
Urocitellus richardsonii	0	0	0	0	0	0	0	0	0	0	0	0	0	0	0	0	0	0	0	0	0	0	0	0	0	0	0	0	0	0	0	0	0	0	0	0	2	0	0	0	0	0	0	0	0	0	0	0
Urocyon cinereoargenteus isolate 01PANT-20090525	0	0	0	0	0	0	0	0	0	0	0	0	0	0	0	0	0	0	0	0	0	0	0	0	0	0	0	0	0	0	0	0	0	0	4940	0	0	0	0	0	0	0	0	0	0	0	0	0
Vulpes lagopus	0	156	573	28	0	7198	22	35	0	0	311	1725	0	333	0	3	0	71	0	0	1	51	0	0	0	0	1	9	0	0	0	722	0	1	0	2	0	0	0	110	0	0	0	1	32	0	0	48
Vulpes vulpes	0	2	6	1	0	102	1	1	0	0	2	21	0	4	0	0	1	0	0	0	0	0	0	0	0	0	0	1	0	0	0	11	0	0	0	0	0	0	0	2	0	0	0	0	0	0	0	1
